# Supplementary material for: Cd(II)/Mn(II)/Co(II)/Ni(II)/Zn(II) Coordination Polymers Built from Dicarboxylic Acid/Tetracarboxylic Acid Ligands: Their Structural Diversity and Fluorescence Properties
Source: Polymers (Basel). 2023 Apr 6;15(7):1803. doi: 10.3390/polym15071803 (PMC10098927; doi:10.3390/polym15071803)
Supplement: Supplementary file 1 [file polymers-15-01803-s001.zip]

Archive with 1 entries (1 files):
- polymers-2181009-supplementary.pdf
